# Supplementary material for: Transcription factor Runx1 is pro-neurogenic in adult hippocampal precursor cells
Source: PLoS One. 2018 Jan 11;13(1):e0190789. doi: 10.1371/journal.pone.0190789 (PMC5764282; doi:10.1371/journal.pone.0190789)
Supplement: S1 File — (ZIP) [file pone.0190789.s002.zip]

Archive with 13 entries (10 files):
- Fukui Runx1 data/
- Fukui Runx1 data/Runx1 data Fig 2.xlsx
- __MACOSX/
- __MACOSX/Fukui Runx1 data/
- __MACOSX/Fukui Runx1 data/._Runx1 data Fig 2.xlsx
- Fukui Runx1 data/Runx1 data Fig 3.xlsx
- __MACOSX/Fukui Runx1 data/._Runx1 data Fig 3.xlsx
- Fukui Runx1 data/Runx1 data Fig 4.xlsx
- __MACOSX/Fukui Runx1 data/._Runx1 data Fig 4.xlsx
- Fukui Runx1 data/Runx1 data Fig 5.xlsx
- __MACOSX/Fukui Runx1 data/._Runx1 data Fig 5.xlsx
- Fukui Runx1 data/Runx1 data Fig 6.xlsx
- __MACOSX/Fukui Runx1 data/._Runx1 data Fig 6.xlsx
