# Supplementary material for: Transcription factor Runx1 is pro-neurogenic in adult hippocampal precursor cells
Source: PLoS One. 2018 Jan 11;13(1):e0190789. doi: 10.1371/journal.pone.0190789 (PMC5764282; doi:10.1371/journal.pone.0190789)
Supplement: S1 File — (ZIP) [file pone.0190789.s002.zip › Fukui Runx1 data/Runx1 data Fig 2.xlsx]

## Sheet: 2A
Runx1 levels normalized by β-actin		0h	2h	4h	24h
	Replcate 1	0.88081	0.820053	0.612806	0.759698
	Replcate 2	0.994872	0.805983	0.43752	0.582621
	Replcate 3	0.923083	1.02366	0.492346	0.687669
	Replcate 4	1.20123	0.661987	0.341837	0.494133

## Sheet: 2B
NeuroG2 levels normalized by β-actin		0h	2h	4h	24h
	Replcate 1	1.19505	5.69298	2.54799	38.9044
	Replcate 2	0.631364	5.96373	3.12656	64.8088
	Replcate 3	1.17359	2.3761	2.76336	78.8224

## Sheet: 2C
Lmo3 levels normalized by β-actin		0h	2h	4h	24h
	Replcate 1	0.354843	0.796482	0.675292	3.43641
	Replcate 2	1.357	1.05236	1.29346	3.21507
	Replcate 3	1.28816	2.20343	1.76814	3.96946

## Sheet: 2D
Runx1 levels normalized by β-actin		TGF-β1
		0 ng/ml	5 ng/ml	10 ng/ml
	Replcate 1	0.934308	1.48941	2.08325
	Replcate 2	1.26006	1.61044	1.45216
	Replcate 3	0.810925	1.25177	1.62925
	Replcate 4	0.994709	1.63734	1.7423

## Sheet: 2E
Runx1 levels normalized by β-actin		0h	6h	12h	24h	48h
	Replcate 1	0.818143	0.791633	1.67033	1.83224	1.63975
	Replcate 2	0.979334	0.741181	0.957323	1.52071	1.51425
	Replcate 3	1.01495	0.896825	1.28355	1.71633	1.95016
	Replcate 4	1.18757	0.765192	1.05183	1.98883	1.83433
