# Supplementary material for: Transcription factor Runx1 is pro-neurogenic in adult hippocampal precursor cells
Source: PLoS One. 2018 Jan 11;13(1):e0190789. doi: 10.1371/journal.pone.0190789 (PMC5764282; doi:10.1371/journal.pone.0190789)
Supplement: S1 File — (ZIP) [file pone.0190789.s002.zip › Fukui Runx1 data/Runx1 data Fig 3.xlsx]

## Sheet: 3D
% bIII-tubulin+/GFP+ cells
		EV	Runx1b	Runx1c
	Replcate 1	22.2222	80	32.0755
	Replcate 2	24	73.1481	33.9286
	Replcate 3	32.4324	83.5052	28.9474

## Sheet: 3E
% BrdU+/GFP+ cells
		EV	Runx1b	Runx1c
	Replicate 1	46.3277	39.4286	55.0218
	Replicate 2	50.5618	35.2679	48.1848
	Replicate 3	46.6135	31.7073	47.2924
	Replicate 4	46.4435	42.6316	44.4
