# Supplementary material for: Transcription factor Runx1 is pro-neurogenic in adult hippocampal precursor cells
Source: PLoS One. 2018 Jan 11;13(1):e0190789. doi: 10.1371/journal.pone.0190789 (PMC5764282; doi:10.1371/journal.pone.0190789)
Supplement: S1 File — (ZIP) [file pone.0190789.s002.zip › Fukui Runx1 data/Runx1 data Fig 4.xlsx]

## Sheet: 4B
% AnnexinV+/GFP+ cells
		EV	Runx1b	Runx1c
	Replcate 1	5.02197	5.90615	6.75365
	Replcate 2	6.57414	4.15755	3.42183
	Replcate 3	4.375	4.75096	6.45336
	Replcate 4	4.32836	7.03336	8.4878

## Sheet: 4C
% AnnexinV+/GFP+ cells
		EV	Runx1b	Runx1c
	Replicate 1	10.1135	4.22005	10.5337
	Replicate 2	8.85929	8.70229	7.92864
	Replicate 3	10.3655	2.2362	14.0369
	Replicate 4	9.12425	6.20538	8.5443
