# Supplementary material for: Transcription factor Runx1 is pro-neurogenic in adult hippocampal precursor cells
Source: PLoS One. 2018 Jan 11;13(1):e0190789. doi: 10.1371/journal.pone.0190789 (PMC5764282; doi:10.1371/journal.pone.0190789)
Supplement: S1 File — (ZIP) [file pone.0190789.s002.zip › Fukui Runx1 data/Runx1 data Fig 5.xlsx]

## Sheet: Fig5
	Number of intersections
	EV		Runx1b		Runx1c
	n=227 neurons		n=272 neurons		n=236 neurons
Distance from Soma (µm)	Mean	SEM	Mean	SEM	Mean	SEM
5	1.92952	0.0387	1.9375	0.039	2.08861	0.0362
10	2	0.045	2.02574	0.0461	2.22785	0.0451
15	1.90749	0.050543	1.89706	0.049019	2.06329	0.051795
20	1.73128	0.050457	1.60662	0.051422	1.81857	0.058161
25	1.42731	0.049074	1.30882	0.051422	1.45992	0.050241
30	1.20264	0.050855	1.02574	0.0487	1.16456	0.057447
35	1.00442	0.050755	0.819853	0.045734	0.92827	0.056378
40	0.84141	0.046785	0.636029	0.041503	0.683544	0.049899
45	0.678414	0.044485	0.496324	0.03863	0.510549	0.043374
50	0.550661	0.043744	0.419118	0.034985	0.455696	0.044102
55	0.464602	0.040085	0.279412	0.038806	0.35443	0.02918
60	0.387665	0.039461	0.198529	0.026885	0.303797	0.036892
65	0.321586	0.035738	0.176471	0.025393	0.245763	0.031409
70	0.242291	0.031117	0.128676	0.023439	0.207627	0.029917
75	0.202643	0.028843	0.0845588	0.017685	0.165254	0.025899
80	0.167401	0.026357	0.0661765	0.015974	0.144068	0.023893
85	0.118943	0.022421	0.0625	0.0156	0.110638	0.020156
90	0.10177	0.021021	0.0441176	0.012475	0.0811966	0.017457
95	0.086758	0.018422	0.0330882	0.010865	0.0614035	0.015347
100	0.0707965	0.017099	0.0220588	0.008922	0.0421941	0.013086
105	0.0528634	0.014884	0.0147059	0.007312	0.0295359	0.011021
110	0.0528634	0.014884	0.00735294	0.00519	0.0253165	0.010225
115	0.0572687	0.01667	0.00735294	0.00519	0.0168776	0.010299
120	0.0486726	0.015589	0.00735294	0.00519	0.0126582	0.009419
125	0.0264317	0.010671	0.00367647	0.003676	0.00421941	0.004219
130	0.0264317	0.012363	0.00367647	0.003676	0.00421941	0.004219
135	0.0220264	0.011589	0.00367647	0.003676	0.00421941	0.004219
