# Supplementary material for: Transcription factor Runx1 is pro-neurogenic in adult hippocampal precursor cells
Source: PLoS One. 2018 Jan 11;13(1):e0190789. doi: 10.1371/journal.pone.0190789 (PMC5764282; doi:10.1371/journal.pone.0190789)
Supplement: S1 File — (ZIP) [file pone.0190789.s002.zip › Fukui Runx1 data/Runx1 data Fig 6.xlsx]

## Sheet: Sheet1
AnimalID	Environment	CtRunx1	CtActb	dCt
19D	STD	27.4401	15.9133	-11.5269
20D	STD	28.2665	16.1845	-12.082
27E	STD	27.0574	15.7931	-11.2643
32B	STD	28.4949	16.7162	-11.7787
39A	STD	28.4353	16.4684	-11.9668
43E	STD	28.7196	16.2976	-12.422
4C	STD	27.372	15.6824	-11.6896
60E	STD	27.5219	15.3233	-12.1986
17C	RUN	27.9455	16.3398	-11.6056
17D	RUN	26.6209	16.0766	-10.5443
18B	RUN	27.7412	16.2759	-11.4653
18C	RUN	28.2223	15.5295	-12.6928
29A	RUN	28.006	15.9934	-12.0125
6D	RUN	28.1809	16.2973	-11.8836
8A	RUN	28.4655	16.6309	-11.8346
8E	RUN	28.012	16.7335	-11.2784
